# Supplementary material for: Clinical Heterogeneity Associated with MYO7A Variants Relies on Affected Domains
Source: Biomedicines. 2022 Mar 29;10(4):798. doi: 10.3390/biomedicines10040798 (PMC9028242; doi:10.3390/biomedicines10040798)
Supplement: Supplementary file 1 [file biomedicines-10-00798-s001.zip]

Archive with 1 entries (1 files):
- biomedicines-1649699-supplementary.pdf
